# Supplementary material for: Distribution of deep-water scleractinian and stylasterid corals across abiotic environmental gradients on three seamounts in the Anegada Passage
Source: PeerJ. 2020 Jul 31;8:e9523. doi: 10.7717/peerj.9523 (PMC7397984; doi:10.7717/peerj.9523)
Supplement: Supplemental Information 6 [file peerj-08-9523-s006.xlsx]

## Sheet: anegada_scleractinia_final
Date	DiveNo.	Site	Time (UTC)	Species	Height (cm)	Depth	Temp	Sal	O2 (mg/L)	O2 (umol/L)	Ωarag adjacent	Ωarag
2014-09-04	H1372	Dog Seamount	22:40:00	Scleractinia spp.		849	6.54	34.893	5.33	166.52		1.06836
2014-09-04	H1372	Dog Seamount	23:02:23	Crypthelia sp. 1	10	839	6.62	34.894	5.28	165		1.07306
2014-09-04	H1372	Dog Seamount	23:02:23	Crypthelia sp. 1	10	839	6.62	34.894	5.28	165		1.07306
2014-09-05	H1372	Dog Seamount	00:50:00	Crypthelia sp. 1	5	835	6.59	34.893	5.31	166.16		1.07297
2014-09-05	H1372	Dog Seamount	00:56:20	Crypthelia sp. 1	5	834	6.6	34.894	5.31	166.16		1.07429
2014-09-05	H1372	Dog Seamount	00:56:20	Crypthelia sp. 1	5	834	6.6	34.894	5.31	166.16		1.07429
2014-09-05	H1372	Dog Seamount	01:02:10	Scleractinia spp.		836	6.6	34.893	5.31	165.89		1.07329
2014-09-05	H1372	Dog Seamount	01:18:20	Crypthelia sp. 1	5	839	6.63	34.894	5.29	165.5		1.07572
2014-09-05	H1372	Dog Seamount	01:25:30	Stylasteridae spp.	5	838	6.68	34.896	5.28	164.39		1.07842
2014-09-05	H1373	Dog Seamount	14:54:54	Scleractinia spp.		831	6.84	34.922	5.22	166.16		1.10676
2014-09-05	H1373	Dog Seamount	14:54:54	Crypthelia sp. 1	4	831	6.84	34.922	5.22	166.16		1.10676
2014-09-05	H1373	Dog Seamount	14:54:54	Crypthelia sp. 1	1	831	6.84	34.922	5.22	166.16		1.10676
2014-09-05	H1373	Dog Seamount	15:54:54	Crypthelia sp. 1	3	828	6.79	34.92	5.34	167.41		1.10448
2014-09-05	H1373	Dog Seamount	15:54:54	Crypthelia sp. 1	4	828	6.79	34.92	5.34	167.41		1.10448
2014-09-05	H1373	Dog Seamount	15:54:54	Crypthelia sp. 1	3	828	6.79	34.92	5.34	167.41		1.10448
2014-09-05	H1373	Dog Seamount	17:29:53	Madrepora oculata	110	784	6.94	34.921	5.22	163.23		1.10911
2014-09-05	H1373	Dog Seamount	17:29:53	Scleractinia spp.		784	6.94	34.921	5.22	163.23		1.10911
2014-09-05	H1373	Dog Seamount	17:29:53	Madrepora oculata	40	784	6.94	34.921	5.22	163.23		1.10911
2014-09-05	H1373	Dog Seamount	17:29:53	Madrepora oculata	50	784	6.94	34.921	5.22	163.23		1.10911
2014-09-05	H1373	Dog Seamount	17:58:15	Enallopsammia rostrata	75	785	6.96	34.921	5.2	162.52		1.10924
2014-09-05	H1373	Dog Seamount	17:58:15	Enallopsammia rostrata	20	785	6.96	34.921	5.2	162.52		1.10924
2014-09-05	H1373	Dog Seamount	19:17:40	Scleractinia spp.		737	8.04	34.994	4.82	151.1		1.2111
2014-09-05	H1373	Dog Seamount	22:59:40	Crypthelia sp. 1	4	705	8.04	34.993	2.41	150.9		1.21031
2014-09-05	H1373	Dog Seamount	23:01:20	Crypthelia sp. 1	6	705	8.04	34.993	2.41	151.01		1.21065
2014-09-05	H1373	Dog Seamount	23:01:20	Crypthelia sp. 1	4	705	8.04	34.993	2.41	151.01		1.21065
2014-09-05	H1373	Dog Seamount	23:02:10	Crypthelia sp. 1	3	705	8.04	34.993	2.41	151.16		1.2111
2014-09-05	H1373	Dog Seamount	23:02:10	Crypthelia sp. 1	4	705	8.04	34.993	2.41	151.16		1.2111
2014-09-05	H1373	Dog Seamount	23:05:00	Crypthelia sp. 1	3	710	8.04	34.992	4.82	151.1		1.21074
2014-09-05	H1373	Dog Seamount	23:45:20	Crypthelia sp. 1	3	713	7.58	34.951	4.73	153.92		1.15936
2014-09-05	H1373	Dog Seamount	23:45:20	Crypthelia sp. 1	3	713	7.58	34.951	4.73	153.92		1.15936
2014-09-05	H1373	Dog Seamount	23:45:20	Crypthelia sp. 1	4	713	7.58	34.951	4.73	153.92		1.15936
2014-09-05	H1373	Dog Seamount	23:45:20	Crypthelia sp. 1	3	713	7.58	34.951	4.73	153.92		1.15936
2014-09-05	H1373	Dog Seamount	00:16:50	Crypthelia sp. 1	7	608	8.56	35.058	4.81	150.32		1.27968
2014-09-05	H1373	Dog Seamount	00:29:00	Scleractinia spp.	5	580	9.23	35.14	4.76	148.67		1.36601
2014-09-06	H1374	Dog Seamount	14:54:54	Stylasteridae spp.	3	525	10.9	35.385	4.96	155.07		1.62041
2014-09-06	H1374	Dog Seamount	15:33:53	Crypthelia sp. 1	10	506	11.34	35.434	4.99	155.92		1.68208
2014-09-06	H1374	Dog Seamount	15:33:53	Scleractinia spp.		506	11.34	35.434	4.99	155.92		1.68208
2014-09-06	H1374	Dog Seamount	16:05:00	Scleractinia spp.		495	11.7	35.499	5.01	156.34		1.73622
2014-09-06	H1374	Dog Seamount	16:09:00	Scleractinia spp.		490	11.72	35.503	5.01	156.75		1.74047
2014-09-06	H1374	Dog Seamount	16:17:23	Crypthelia sp. 1	2	481	11.9	35.529	5	156.95		1.76633
2014-09-06	H1374	Dog Seamount	18:06:30	Dendrophyliidae sp.	5	437	13.59	35.794	5.29	165.17		2.03216
2014-09-06	H1374	Dog Seamount	18:26:40	Scleractinia spp.		416	14.73	35.997	5.42	167.87		2.20726
2014-09-06	H1374	Dog Seamount	20:32:22	Scleractinia spp.	4	311	17.77	36.515	6.98	217.95		2.79985
2014-09-06	H1374	Dog Seamount	20:46:02	Madracis myriaster	16	311	17.78	36.513	6.98	217.89		2.80045
2014-09-06	H1374	Dog Seamount	21:00:58	Crypthelia sp. 1	3	304	18.03	36.554	7	218.51		2.83829
2014-09-06	H1374	Dog Seamount	21:30:31	Madracis myriaster	12	284	17.62	36.49	7.01	218.64		2.78029
2014-09-06	H1374	Dog Seamount	21:30:31	Madracis myriaster	16	284	17.62	36.49	7.01	218.64		2.78029
2014-09-06	H1374	Dog Seamount	21:30:31	Madracis myriaster	10	284	17.62	36.49	7.01	218.64		2.78029
2014-09-06	H1374	Dog Seamount	21:30:31	Madracis myriaster	6	284	17.62	36.49	7.01	218.64		2.78029
2014-09-06	H1374	Dog Seamount	21:30:31	Madracis myriaster	8	284	17.62	36.49	7.01	218.64		2.78029
2014-09-06	H1374	Dog Seamount	21:31:06	Madracis myriaster	35	284	17.62	36.49	7.01	218.83		2.78086
2014-09-06	H1374	Dog Seamount	21:31:35	Madracis myriaster	32	284	17.62	36.49	7.01	218.83		2.78086
2014-09-06	H1374	Dog Seamount	21:31:35	Madracis myriaster	15	284	17.62	36.49	7.01	218.83		2.78086
2014-09-06	H1374	Dog Seamount	21:31:40	Madracis myriaster	22	284	17.62	36.49	7.01	218.83		2.78086
2014-09-06	H1374	Dog Seamount	21:32:22	Madracis myriaster	20	284	17.62	36.49	7.01	218.83		2.78086
2014-09-06	H1374	Dog Seamount	21:32:28	Madracis myriaster		284	17.62	36.49	7.01	219.18		2.78192
2014-09-06	H1374	Dog Seamount	21:32:28	Madracis myriaster		284	17.62	36.49	7.01	219.18		2.78192
2014-09-06	H1374	Dog Seamount	21:32:28	Madracis myriaster		284	17.62	36.49	7.01	219.18		2.78192
2014-09-06	H1374	Dog Seamount	21:32:28	Madracis myriaster		284	17.62	36.49	7.01	219.18		2.78192
2014-09-06	H1374	Dog Seamount	21:32:28	Madracis myriaster		284	17.62	36.49	7.01	219.18		2.78192
2014-09-06	H1374	Dog Seamount	21:32:28	Madracis myriaster		284	17.62	36.49	7.01	219.18		2.78192
2014-09-06	H1374	Dog Seamount	21:32:28	Madracis myriaster		284	17.62	36.49	7.01	219.18		2.78192
2014-09-06	H1374	Dog Seamount	21:32:28	Madracis myriaster		284	17.62	36.49	7.01	219.18		2.78192
2014-09-06	H1374	Dog Seamount	21:32:28	Madracis myriaster		284	17.62	36.49	7.01	219.18		2.78192
2014-09-08	H1376	Conrad Seamount	23:21:43	Javania cailleti	7	1230	4.65	34.975	7.73	241.41	1.158	1.09452
2014-09-08	H1376	Conrad Seamount	23:24:50	Javania cailleti	5	1230	4.65	34.975	7.73	240.83		1.09276
2014-09-08	H1376	Conrad Seamount	23:46:50	Madrepora oculata	12	1227	4.66	34.974	7.7	241.32	1.158	1.09521
2014-09-09	H1376	Conrad Seamount	00:35:00	Madrepora oculata	34	1215	4.67	34.974	7.7	240.68		1.09441
2014-09-09	H1376	Conrad Seamount	01:56:37	Javania cailleti	5	1218	4.74	34.974	7.67	239.09		1.09758
2014-09-09	H1376	Conrad Seamount	02:37:39	Madrepora oculata	10	1161	4.83	34.971	7.57	236.74		1.10018
2014-09-09	H1376	Conrad Seamount	02:42:58	Madrepora oculata	53	1153	4.83	34.971	7.56	235.36		1.096
2014-09-09	H1376	Conrad Seamount	02:44:33	Madrepora oculata	12	1146	4.83	34.971	7.54	235.57		1.09664
2014-09-09	H1376	Conrad Seamount	03:32:58	Madrepora oculata	35	1100	4.96	34.964	7.34	229.51		1.09184
2014-09-09	H1376	Conrad Seamount	03:40:58	Javania cailleti	6	1089	4.98	34.963	7.31	228.87		1.092
2014-09-09	H1376	Conrad Seamount	04:42:28	Madrepora oculata	40	1026	5.26	34.966	7.15	223.48		1.10815
2014-09-09	H1376	Conrad Seamount	12:58:54	Dendrophyllia alternata		598	10.65	35.337	4.84	151.27	1.355	1.57166
2014-09-09	H1376	Conrad Seamount	13:59:54	Solenosmilia variabilis		569	10.92	35.38	4.89	152.49		1.61396
2014-09-09	H1376	Conrad Seamount	13:59:54	Solenosmilia variabilis		569	10.92	35.38	4.89	152.49		1.61396
2014-09-09	H1376	Conrad Seamount	13:59:54	Solenosmilia variabilis		569	10.92	35.38	4.89	152.49		1.61396
2014-09-09	H1376	Conrad Seamount	13:59:54	Solenosmilia variabilis		569	10.92	35.38	4.89	152.49		1.61396
2014-09-09	H1376	Conrad Seamount	13:59:54	Solenosmilia variabilis		569	10.92	35.38	4.89	152.49		1.61396
2014-09-09	H1376	Conrad Seamount	13:59:54	Dendrophyllia alternata		569	10.92	35.38	4.89	152.49		1.61396
2014-09-09	H1376	Conrad Seamount	13:59:54	Dendrophyllia alternata		569	10.92	35.38	4.89	152.49		1.61396
2014-09-09	H1376	Conrad Seamount	14:01:59	Solenosmilia variabilis		569	10.9	35.376	4.88	152.52		1.61105
2014-09-09	H1376	Conrad Seamount	14:01:59	Solenosmilia variabilis		569	10.9	35.376	4.88	152.52		1.61105
2014-09-09	H1376	Conrad Seamount	14:13:14	Crypthelia sp. 1		553	11.26	35.44	4.91	153.33		1.66619
2014-09-09	H1376	Conrad Seamount	14:17:24	Crypthelia sp. 1		546	11.43	35.457	4.92	154.35		1.69176
2014-09-09	H1376	Conrad Seamount	14:23:54	Crypthelia sp. 1		531	11.51	35.469	4.94	154.23		1.70271
2014-09-09	H1376	Conrad Seamount	14:23:54	Crypthelia sp. 1		531	11.51	35.469	4.94	154.23		1.70271
2014-09-09	H1376	Conrad Seamount	14:23:54	Crypthelia sp. 1		531	11.51	35.469	4.94	154.23		1.70271
2014-09-09	H1376	Conrad Seamount	14:23:54	Solenosmilia variabilis		531	11.51	35.469	4.94	154.23		1.70271
2014-09-09	H1376	Conrad Seamount	14:23:54	Solenosmilia variabilis		531	11.51	35.469	4.94	154.23		1.70271
2014-09-09	H1376	Conrad Seamount	14:23:54	Solenosmilia variabilis		531	11.51	35.469	4.94	154.23		1.70271
2014-09-09	H1376	Conrad Seamount	15:00:54	Solenosmilia variabilis		519	11.94	35.534	4.97	155.15		1.76635
2014-09-09	H1376	Conrad Seamount	15:00:54	Solenosmilia variabilis		519	11.94	35.534	4.97	155.15		1.76635
2014-09-09	H1376	Conrad Seamount	15:00:54	Solenosmilia variabilis		519	11.94	35.534	4.97	155.15		1.76635
2014-09-09	H1376	Conrad Seamount	15:00:54	Solenosmilia variabilis		519	11.94	35.534	4.97	155.15		1.76635
2014-09-09	H1376	Conrad Seamount	15:00:54	Solenosmilia variabilis		519	11.94	35.534	4.97	155.15		1.76635
2014-09-09	H1376	Conrad Seamount	15:04:54	Solenosmilia variabilis	12	519	11.94	35.534	4.97	154.91		1.76563
2014-09-09	H1376	Conrad Seamount	15:04:54	Solenosmilia variabilis		519	11.94	35.534	4.97	154.91		1.76563
2014-09-09	H1376	Conrad Seamount	15:20:54	Solenosmilia variabilis		518	11.97	35.537	4.98	155.75		1.77214
2014-09-09	H1376	Conrad Seamount	15:20:54	Solenosmilia variabilis		518	11.97	35.537	4.98	155.75		1.77214
2014-09-09	H1376	Conrad Seamount	15:20:54	Solenosmilia variabilis		518	11.97	35.537	4.98	155.75		1.77214
2014-09-09	H1376	Conrad Seamount	15:20:54	Javania cailleti		518	11.97	35.537	4.98	155.28		1.77071
2014-09-09	H1376	Conrad Seamount	15:23:54	Solenosmilia variabilis		518	11.98	35.538	4.98	155.48		1.77264
2014-09-09	H1376	Conrad Seamount	15:23:54	Solenosmilia variabilis		518	11.98	35.538	4.98	155.48		1.77264
2014-09-09	H1376	Conrad Seamount	15:24:54	Dendrophyllia alternata		519	11.99	35.543	4.98	155.71		1.77539
2014-09-09	H1376	Conrad Seamount	15:24:54	Solenosmilia variabilis		519	11.99	35.543	4.98	155.71		1.77539
2014-09-09	H1376	Conrad Seamount	15:30:54	Solenosmilia variabilis		520	11.88	35.523	4.97	155.66		1.75906
2014-09-09	H1376	Conrad Seamount	15:30:54	Solenosmilia variabilis		520	11.88	35.523	4.97	155.66		1.75906
2014-09-09	H1376	Conrad Seamount	15:30:54	Solenosmilia variabilis		520	11.88	35.523	4.97	155.66		1.75906
2014-09-09	H1376	Conrad Seamount	15:30:54	Solenosmilia variabilis		520	11.88	35.523	4.97	155.66		1.75906
2014-09-09	H1376	Conrad Seamount	15:31:24	Solenosmilia variabilis		520	11.88	35.523	4.97	155.61		1.7589
2014-09-09	H1376	Conrad Seamount	15:31:24	Solenosmilia variabilis		520	11.88	35.523	4.97	155.61		1.7589
2014-09-09	H1376	Conrad Seamount	15:31:24	Solenosmilia variabilis		520	11.88	35.523	4.97	155.61		1.7589
2014-09-09	H1376	Conrad Seamount	15:31:24	Solenosmilia variabilis		520	11.88	35.523	4.97	155.61		1.7589
2014-09-09	H1376	Conrad Seamount	15:31:24	Solenosmilia variabilis		520	11.88	35.523	4.97	155.61		1.7589
2014-09-09	H1376	Conrad Seamount	15:31:24	Solenosmilia variabilis		520	11.88	35.523	4.97	155.61		1.7589
2014-09-09	H1376	Conrad Seamount	15:35:24	Solenosmilia variabilis		522	11.89	35.529	4.98	155.46		1.76068
2014-09-09	H1376	Conrad Seamount	15:35:24	Solenosmilia variabilis		524	11.87	35.526	4.98	155.46		1.75785
2014-09-09	H1376	Conrad Seamount	15:36:14	Solenosmilia variabilis		524	11.87	35.526	4.98	155.46		1.75785
2014-09-09	H1376	Conrad Seamount	15:36:14	Solenosmilia variabilis		524	11.87	35.526	4.98	155.46		1.75785
2014-09-09	H1376	Conrad Seamount	15:44:54	Solenosmilia variabilis		532	11.59	35.482	4.96	154.81		1.71595
2014-09-09	H1376	Conrad Seamount	15:44:54	Solenosmilia variabilis		532	11.59	35.482	4.96	154.81		1.71595
2014-09-09	H1376	Conrad Seamount	15:44:54	Solenosmilia variabilis		532	11.59	35.482	4.96	154.81		1.71595
2014-09-09	H1376	Conrad Seamount	15:44:54	Javania cailleti		532	11.59	35.482	4.96	154.81		1.71595
2014-09-09	H1376	Conrad Seamount	18:30:52	Stylaster cf. duchassaingi		396	16.42	35.867	6.5	203.62		2.48471
2014-09-09	H1376	Conrad Seamount	18:30:52	Stylaster cf. duchassaingi	25	396	16.42	35.867	6.5	203.62		2.48471
2014-09-09	H1376	Conrad Seamount	18:30:52	Stylaster cf. duchassaingi		396	16.42	35.867	6.5	203.62		2.48471
2014-09-09	H1376	Conrad Seamount	18:34:52	Stylaster cf. duchassaingi		389	16.41	35.866	6.52	204.04		2.48466
2014-09-09	H1376	Conrad Seamount	18:34:52	Stylaster cf. duchassaingi		389	16.41	35.866	6.52	204.04		2.48466
2014-09-09	H1376	Conrad Seamount	18:34:52	Stylaster cf. duchassaingi		389	16.41	35.866	6.52	204.04		2.48466
2014-09-09	H1376	Conrad Seamount	18:34:52	Stylaster cf. duchassaingi		389	16.41	35.866	6.52	204.04		2.48466
2014-09-09	H1376	Conrad Seamount	18:34:52	Stylaster cf. duchassaingi		389	16.41	35.866	6.52	204.04		2.48466
2014-09-09	H1376	Conrad Seamount	18:34:52	Stylaster cf. duchassaingi		389	16.41	35.866	6.52	204.04		2.48466
2014-09-09	H1376	Conrad Seamount	18:34:52	Stylaster cf. duchassaingi		389	16.41	35.866	6.52	204.04		2.48466
2014-09-09	H1376	Conrad Seamount	18:34:52	Stylaster cf. duchassaingi		389	16.41	35.866	6.52	204.04		2.48466
2014-09-09	H1376	Conrad Seamount	18:34:52	Stylaster cf. duchassaingi		389	16.41	35.866	6.52	204.04		2.48466
2014-09-09	H1376	Conrad Seamount	18:34:52	Stylaster cf. duchassaingi		389	16.41	35.866	6.52	204.04		2.48466
2014-09-09	H1376	Conrad Seamount	18:34:52	Stylaster cf. duchassaingi		389	16.41	35.866	6.52	204.04		2.48466
2014-09-09	H1376	Conrad Seamount	18:34:52	Stylaster cf. duchassaingi		389	16.41	35.866	6.52	204.04		2.48466
2014-09-09	H1376	Conrad Seamount	18:34:52	Stylaster cf. duchassaingi		389	16.41	35.866	6.52	204.04		2.48466
2014-09-09	H1376	Conrad Seamount	18:34:52	Stylaster cf. duchassaingi		389	16.41	35.866	6.52	204.04		2.48466
2014-09-09	H1376	Conrad Seamount	18:34:52	Stylaster cf. duchassaingi		389	16.41	35.866	6.52	204.04		2.48466
2014-09-09	H1376	Conrad Seamount	18:34:52	Stylaster cf. duchassaingi		389	16.41	35.866	6.52	204.04		2.48466
2014-09-07	H1375	Conrad Seamount	05:05:40	Crypthelia sp. 1		892	6.37	34.882	5.42	170.71		1.05966
2014-09-07	H1375	Conrad Seamount	05:05:40	Crypthelia sp. 1		892	6.37	34.882	5.42	170.71		1.05966
2014-09-07	H1375	Conrad Seamount	05:35:28	Crypthelia sp. 1		879	6.53	34.873	5.26	164.35		1.05701
2014-09-07	H1375	Conrad Seamount	05:35:28	Crypthelia sp. 1		879	6.53	34.873	5.26	164.35		1.05701
2014-09-07	H1375	Conrad Seamount	09:53:56	Crypthelia sp. 1		826	6.36	34.884	5.46	170.5		1.05825
2014-09-07	H1375	Conrad Seamount	10:27:20	Crypthelia sp. 1		790	6.55	34.875	5.28	165.09		1.0619
2014-09-07	H1375	Conrad Seamount	10:27:20	Crypthelia sp. 1		790	6.55	34.875	5.28	165.09		1.0619
2014-09-07	H1375	Conrad Seamount	11:18:55	Crypthelia sp. 1		708	8.73	35.072	4.77	149.36		1.29871
2014-09-07	H1375	Conrad Seamount	11:18:55	Crypthelia sp. 1		708	8.73	35.072	4.77	149.36		1.29871
2014-09-07	H1375	Conrad Seamount	12:14:55	Crypthelia sp. 1		667	8.72	35.076	4.78	149.14		1.29763
2014-09-07	H1375	Conrad Seamount	12:18:25	Caryophyllia sp. 1		665	8.68	35.071	4.78	149.6	1.238	1.29355
2014-09-07	H1375	Conrad Seamount	12:53:55	Crypthelia sp. 1		653	8.67	35.07	4.78	149.67		1.29244
2014-09-07	H1375	Conrad Seamount	13:43:04	Caryophyllia sp. 1		677	8.29	35.03	4.84	151.06		1.24604
2014-09-07	H1375	Conrad Seamount	13:43:04	Crypthelia sp. 1	3	677	8.29	35.03	4.84	151.06		1.24604
2014-09-07	H1375	Conrad Seamount	14:11:54	Caryophyllia sp. 1		665	8.23	35.025	4.86	151.99		1.2411
2014-09-07	H1375	Conrad Seamount	20:36:51	Crypthelia sp. 1		521	11.74	35.503	4.94	154.67		1.73645
2014-09-07	H1375	Conrad Seamount	20:38:14	Crypthelia sp. 1		520	11.98	35.529	4.96	154.44		1.76786
2014-09-07	H1375	Conrad Seamount	21:47:00	Solenosmilia variabilis	15	502	12.43	35.613	5.01	155.99	1.628	1.83915
2014-09-07	H1375	Conrad Seamount	22:29:01	Solenosmilia variabilis		495	12.64	35.646	5.04	157.68		1.87422
2014-09-07	H1375	Conrad Seamount	23:13:49	Solenosmilia variabilis		493	13.32	35.753	5.15	160.91		1.98101
2014-09-07	H1375	Conrad Seamount	23:36:40	Solenosmilia variabilis	18	490	13.1	35.718	5.13	160.63		1.9487
2014-09-07	H1375	Conrad Seamount	23:36:40	Dendrophyllia alternata	16	490	13.1	35.718	5.13	160.63		1.9487
2014-09-08	H1375	Conrad Seamount	03:14:28	Crypthelia sp. 1		447	13.52	35.784	5.28	165.07		2.02206
2014-09-08	H1375	Conrad Seamount	03:41:58	Stylaster cf. duchassaingi		408	13.78	35.823	5.39	168.33		2.06867
2014-09-08	H1375	Conrad Seamount	03:41:58	Stylaster cf. duchassaingi	20	408	13.78	35.823	5.39	168.33		2.06867
2014-09-08	H1375	Conrad Seamount	03:44:07	Stylaster cf. duchassaingi	25	408	13.78	35.823	5.39	167.71		2.0668
2014-09-08	H1375	Conrad Seamount	03:44:07	Stylaster cf. duchassaingi	12	408	13.78	35.823	5.39	167.71		2.0668
2014-09-08	H1375	Conrad Seamount	03:44:07	Stylaster cf. duchassaingi	15	408	13.78	35.823	5.39	167.71		2.0668
2014-09-08	H1375	Conrad Seamount	03:44:07	Stylaster cf. duchassaingi		408	13.78	35.823	5.39	167.71		2.0668
2014-09-08	H1375	Conrad Seamount	05:13:51	Stylaster cf. duchassaingi	37	351	16.75	36.336	6.59	206.65		2.61675
2014-09-08	H1375	Conrad Seamount	05:13:51	Stylaster cf. duchassaingi	28	351	16.75	36.336	6.59	206.65		2.61675
2014-09-08	H1375	Conrad Seamount	08:36:26	Madracis myriaster		273	18.3	36.591	6.83	213.56		2.86082
2014-09-08	H1375	Conrad Seamount	08:54:46	Madracis myriaster		253	18.73	36.652	6.84	213.38		2.9204
2014-09-08	H1375	Conrad Seamount	10:06:56	Stylaster cf. duchassaingi		188	21.42	36.933	6.94	217.58		3.29103
2014-09-08	H1375	Conrad Seamount	10:09:26	Stylaster cf. duchassaingi		182	22.12	37.015	6.99	218.03		3.38714
2014-09-08	H1375	Conrad Seamount	10:11:36	Stylaster cf. duchassaingi		181	21.97	37	6.98	218.77		3.36955
2014-09-08	H1375	Conrad Seamount	10:14:56	Stylaster sp. 1		174	22.06	37.006	7	218.63		3.38048
2014-09-08	H1375	Conrad Seamount	10:14:56	Stylaster sp. 1		174	22.06	37.006	7	218.63		3.38048
2014-09-08	H1375	Conrad Seamount	10:14:56	Stylaster sp. 1		174	22.06	37.006	7	218.63		3.38048
2014-09-08	H1375	Conrad Seamount	10:14:56	Stylaster sp. 1		174	22.06	37.006	7	218.63		3.38048
2014-09-08	H1375	Conrad Seamount	10:17:47	Stylaster sp. 1		172	22.17	37.024	7.02	218.75		3.39666
2014-09-08	H1375	Conrad Seamount	10:17:47	Stylaster sp. 1		172	22.17	37.024	7.02	218.75		3.39666
2014-09-08	H1375	Conrad Seamount	10:17:47	Stylaster sp. 1		172	22.17	37.024	7.02	218.75		3.39666
2014-09-08	H1375	Conrad Seamount	10:17:47	Stylaster sp. 1		172	22.17	37.024	7.02	218.75		3.39666
2014-09-08	H1375	Conrad Seamount	10:17:47	Stylaster sp. 1		172	22.17	37.024	7.02	218.75		3.39666
2014-09-08	H1375	Conrad Seamount	10:17:47	Stylaster sp. 1		172	22.17	37.024	7.02	218.75		3.39666
2014-09-08	H1375	Conrad Seamount	10:19:16	Stylaster sp. 1		172	22.2	37.024	7.02	219.32		3.40181
2014-09-08	H1375	Conrad Seamount	10:19:16	Stylaster sp. 1		172	22.2	37.024	7.02	219.32		3.40181
2014-09-08	H1375	Conrad Seamount	10:19:16	Stylaster sp. 1		172	22.2	37.024	7.02	219.32		3.40181
2014-09-08	H1375	Conrad Seamount	10:19:16	Stylaster sp. 1		172	22.2	37.024	7.02	219.32		3.40181
2014-09-08	H1375	Conrad Seamount	10:19:16	Stylaster sp. 1		172	22.2	37.024	7.02	219.32		3.40181
2014-09-08	H1375	Conrad Seamount	10:19:16	Stylaster sp. 1		172	22.2	37.024	7.02	219.32		3.40181
2014-09-08	H1375	Conrad Seamount	10:19:16	Stylaster sp. 1		172	22.2	37.024	7.02	219.32		3.40181
2014-09-08	H1375	Conrad Seamount	10:19:16	Stylaster sp. 1		172	22.2	37.024	7.02	219.32		3.40181
2014-09-08	H1375	Conrad Seamount	10:19:16	Stylaster sp. 1		172	22.2	37.024	7.02	219.32		3.40181
2014-09-08	H1375	Conrad Seamount	10:19:16	Stylaster sp. 1		172	22.2	37.024	7.02	219.32		3.40181
2014-09-08	H1375	Conrad Seamount	10:19:16	Stylaster sp. 1		172	22.2	37.024	7.02	219.32		3.40181
2014-09-08	H1375	Conrad Seamount	10:20:16	Stylaster sp. 1		171	22.22	37.026	7.02	219.55		3.40515
2014-09-08	H1375	Conrad Seamount	10:20:16	Stylaster sp. 1		171	22.22	37.026	7.02	219.55		3.40515
2014-09-08	H1375	Conrad Seamount	10:20:16	Stylaster sp. 1		171	22.22	37.026	7.02	219.55		3.40515
2014-09-08	H1375	Conrad Seamount	10:20:16	Stylaster sp. 1		171	22.22	37.026	7.02	219.55		3.40515
2014-09-08	H1375	Conrad Seamount	10:20:16	Stylaster sp. 1		171	22.22	37.026	7.02	219.55		3.40515
2014-09-08	H1375	Conrad Seamount	10:20:16	Stylaster sp. 1		171	22.22	37.026	7.02	219.55		3.40515
2014-09-08	H1375	Conrad Seamount	10:20:16	Stylaster sp. 1		171	22.22	37.026	7.02	219.55		3.40515
2014-09-08	H1375	Conrad Seamount	10:20:16	Stylaster sp. 1		171	22.22	37.026	7.02	219.55		3.40515
2014-09-08	H1375	Conrad Seamount	10:20:16	Stylaster sp. 1		171	22.22	37.026	7.02	219.55		3.40515
2014-09-08	H1375	Conrad Seamount	10:20:16	Stylaster sp. 1		171	22.22	37.026	7.02	219.55		3.40515
2014-09-08	H1375	Conrad Seamount	10:23:51	Stylaster sp. 1		171	22.22	37.026	7.02	219.39		3.40467
2014-09-08	H1375	Conrad Seamount	10:23:51	Stylaster sp. 1		171	22.22	37.026	7.02	219.39		3.40467
2014-09-08	H1375	Conrad Seamount	10:23:51	Stylaster sp. 1		171	22.22	37.026	7.02	219.39		3.40467
2014-09-08	H1375	Conrad Seamount	10:23:51	Stylaster sp. 1		171	22.22	37.026	7.02	219.39		3.40467
2014-09-08	H1375	Conrad Seamount	10:23:51	Stylaster sp. 1		171	22.22	37.026	7.02	219.39		3.40467
2014-09-08	H1375	Conrad Seamount	10:23:51	Stylaster sp. 1		171	22.22	37.026	7.02	219.39		3.40467
2014-09-08	H1375	Conrad Seamount	10:23:51	Stylaster sp. 1		171	22.22	37.026	7.02	219.39		3.40467
2014-09-08	H1375	Conrad Seamount	10:23:51	Stylaster sp. 1		171	22.22	37.026	7.02	219.39		3.40467
2014-09-08	H1375	Conrad Seamount	10:23:51	Stylaster sp. 1		171	22.22	37.026	7.02	219.39		3.40467
2014-09-08	H1375	Conrad Seamount	10:23:51	Stylaster sp. 1		171	22.22	37.026	7.02	219.39		3.40467
2014-09-08	H1375	Conrad Seamount	10:23:51	Stylaster sp. 1		171	22.22	37.026	7.02	219.39		3.40467
2014-09-08	H1375	Conrad Seamount	10:23:51	Stylaster sp. 1		171	22.22	37.026	7.02	219.39		3.40467
2014-09-08	H1375	Conrad Seamount	10:23:51	Stylaster sp. 1		171	22.22	37.026	7.02	219.39		3.40467
2014-09-08	H1375	Conrad Seamount	10:24:26	Stylaster sp. 1		169	22.24	37.031	7.02	219.81		3.40913
2014-09-08	H1375	Conrad Seamount	11:05:26	Stylaster sp. 1		173	22.06	37.011	7.02	219.2		3.38311
2014-09-08	H1375	Conrad Seamount	11:05:26	Stylaster sp. 1		173	22.06	37.011	7.02	219.2		3.38311
2014-09-08	H1375	Conrad Seamount	11:05:26	Stylaster sp. 1		173	22.06	37.011	7.02	219.2		3.38311
2014-09-08	H1375	Conrad Seamount	11:05:26	Stylaster sp. 1		173	22.06	37.011	7.02	219.2		3.38311
2014-09-08	H1375	Conrad Seamount	11:39:55	Stylaster sp. 1		166	22.48	37.046	7.12	223.13		3.44929
2014-09-08	H1375	Conrad Seamount	11:39:55	Stylaster sp. 1		166	22.48	37.046	7.12	223.13		3.44929
2014-09-08	H1375	Conrad Seamount	11:39:55	Stylaster sp. 1		166	22.48	37.046	7.12	223.13		3.44929
2014-09-08	H1375	Conrad Seamount	11:39:55	Stylaster sp. 1		166	22.48	37.046	7.12	223.13		3.44929
2014-09-08	H1375	Conrad Seamount	11:39:55	Stylaster sp. 1		166	22.48	37.046	7.12	223.13		3.44929
2014-09-08	H1375	Conrad Seamount	11:39:55	Stylaster sp. 1		166	22.48	37.046	7.12	223.13		3.44929
2014-09-08	H1375	Conrad Seamount	11:39:55	Stylaster sp. 1		166	22.48	37.046	7.12	223.13		3.44929
2014-09-08	H1375	Conrad Seamount	11:39:55	Stylaster sp. 1		166	22.48	37.046	7.12	223.13		3.44929
2014-09-08	H1375	Conrad Seamount	11:39:55	Stylaster sp. 1		166	22.48	37.046	7.12	223.13		3.44929
2014-09-08	H1375	Conrad Seamount	11:39:55	Stylaster sp. 1		166	22.48	37.046	7.12	223.13		3.44929
2014-09-08	H1375	Conrad Seamount	11:39:55	Stylaster sp. 1		166	22.48	37.046	7.12	223.13		3.44929
2014-09-08	H1375	Conrad Seamount	11:39:55	Stylaster sp. 1		166	22.48	37.046	7.12	223.13		3.44929
2014-09-08	H1375	Conrad Seamount	11:39:55	Stylaster sp. 1		166	22.48	37.046	7.12	223.13		3.44929
2014-09-08	H1375	Conrad Seamount	11:39:55	Stylaster sp. 1		166	22.48	37.046	7.12	223.13		3.44929
2014-09-08	H1375	Conrad Seamount	11:39:55	Stylaster sp. 1		166	22.48	37.046	7.12	223.13		3.44929
2014-09-08	H1375	Conrad Seamount	11:39:55	Stylaster sp. 1		166	22.48	37.046	7.12	223.13		3.44929
2014-09-10	H1377	Noroît Seamount	12:10:05	Javania cailleti	4	1626	4.23	34.557	8.34	260.64		1.02892
2014-09-10	H1377	Noroît Seamount	12:52:39	Madrepora oculata	100	1540	4.27	34.557	8.23	257.76		1.02476
2014-09-10	H1377	Noroît Seamount	13:19:54	Madrepora oculata	34	1510	4.29	34.551	8.22	256.68	1.133	1.02268
2014-09-10	H1377	Noroît Seamount	15:21:53	Javania cailleti	6	1349	4.38	34.557	8.06	251		1.01683
2014-09-10	H1377	Noroît Seamount	15:27:38	Madrepora oculata	45	1339	4.4	34.556	8.01	249.75		1.01514
2014-09-10	H1377	Noroît Seamount	16:32:03	Madrepora oculata	17	1278	4.65	34.552	7.57	236.57		1.00301
2014-09-10	H1377	Noroît Seamount	16:43:58	Madrepora oculata	70	1273	4.64	34.552	7.56	236.92		1.00293
2014-09-10	H1377	Noroît Seamount	16:44:23	Madrepora oculata	20	1273	4.64	34.552	7.56	237.06		1.00335
2014-09-10	H1377	Noroît Seamount	16:58:33	Madrepora oculata	20	1255	4.64	34.552	7.59	236.71		1.00229
2014-09-10	H1377	Noroît Seamount	18:13:22	Madrepora oculata		1210	4.62	34.553	7.63	237.64		1.00301
2014-09-10	H1377	Noroît Seamount	19:51:17	Madrepora oculata	125	1176	4.7	34.552	7.5	234.33		1.00192
2014-09-10	H1377	Noroît Seamount	19:51:17	Madrepora oculata	25	1176	4.7	34.552	7.5	234.31		1.00186
2014-09-10	H1377	Noroît Seamount	20:19:51	Crypthelia sp. 1	6	1096	4.92	34.544	7.22	225.6		0.999122
2014-09-11	H1378	Noroît Seamount	15:01:54	Madrepora oculata	10	1027	5.23	34.555	6.95	216.81		1.00986
2014-09-11	H1378	Noroît Seamount	15:19:27	Crypthelia sp. 1	4	1016	5.56	34.537	6.45	216.81		1.04423
2014-09-11	H1378	Noroît Seamount	15:22:03	Crypthelia sp. 1	12	1015	5.57	34.538	6.43	201.16		0.998143
2014-09-11	H1378	Noroît Seamount	15:25:43	Madrepora oculata	25	1013	5.58	34.538	6.43	201.75		1.00107
2014-09-11	H1378	Noroît Seamount	15:30:53	Crypthelia sp. 1	4	1014	5.6	34.538	6.4	200.14		0.998475
